# Supplementary material for: Challenges for Plant Growth Promoting Microorganism Transfer from Science to Industry: A Case Study from Chile
Source: Microorganisms. 2023 Apr 19;11(4):1061. doi: 10.3390/microorganisms11041061 (PMC10140820; doi:10.3390/microorganisms11041061)
Supplement: Supplementary file 1 [file microorganisms-11-01061-s001.zip]

Archive with 2 entries (2 files):
- SM1.pdf
- SM2_metadata.xlsx
